# Supplementary material for: Native mass spectrometry analyses of chaperonin complex TRiC/CCT reveal subunit N-terminal processing and re-association patterns
Source: Sci Rep. 2021 Jun 22;11:13084. doi: 10.1038/s41598-021-91086-6 (PMC8219831; doi:10.1038/s41598-021-91086-6)
Supplement: Supplementary file 4 — Supplementary Information 4. [file 41598_2021_91086_MOESM4_ESM.xlsx]

## Sheet: Sheet1
Inter subunit (13)
Id	Protein1	Protein2	CCT	Intra Ring [Å]	Inter Ring [Å]	Description	AbsPos1	AbsPos2	Mr	Mz	z	Error_rel[ppm]	TIC	deltaS	ld-Score
HFSGLEEAVYR-TLNPKAEVAR-a6-b5	sp|P50990|TCPQ_HUMAN	sp|P40227|TCPZ_HUMAN	8-6	35.5	26.9	N-terminal tail - N-terminal tail	26	10	2386.24	597.567	4	-0.5	0.47	0.49	28.92
CAXTALSSKLISQQK-IADGYEQAAR-a9-b3	sp|Q99832|TCPH_HUMAN	sp|P48643|TCPE_HUMAN	7-5	10.4	107		166	135	2755.36	689.848	4	-0.6	0.45	0.52	28.77
GGNKXIIEEAKR-SXIEISR-a4-b4	sp|P48643|TCPE_HUMAN	sp|P49368|TCPG_HUMAN	5-3			not consistent with model	392	82	2193.12	549.288	4	-2.5	0.23	0.71	28.34
GGAEQFXEETER-KQQISLATQXVR-a4-b1	sp|Q99832|TCPH_HUMAN	sp|P48643|TCPE_HUMAN	7-5	14.2	86.3		379	514	2798.33	700.591	4	-0.3	0.44	0.53	28.05
EAESLIAK-GKGAYQDR-a3-b2	sp|P78371|TCPB_HUMAN	sp|P50991|TCPD_HUMAN	2-4	16.2	17.2		114	21	1734.89	434.729	4	-2.3	0.15	0.62	26.82
GEENLXDAQVK-AEKDNAEIR-a2-b3	sp|P50990|TCPQ_HUMAN	sp|Q99832|TCPH_HUMAN	8-7	32.8	57.6	apical domain-apical domain	272	250	2275.08	759.367	3	0.8	0.31	0	25.79
HFSGLEEAVYR-TLNPKAEVAR-a7-b5	sp|P50990|TCPQ_HUMAN	sp|P40227|TCPZ_HUMAN	8-6	35.5	26.9	N-terminal tail - N-terminal tail	27	10	2386.24	597.567	4	-1.8	0.38	0.69	25.63
RQVLLSAAEAAEVILR-KVEDAK-a9-b1	sp|P78371|TCPB_HUMAN	sp|P48643|TCPE_HUMAN	2-5			not consistent with model	509	242	2408.38	603.101	4	-0.2	0.31	0.48	24.75
GKATISNDGATILK-MLVELSK-a2-b4	sp|Q99832|TCPH_HUMAN	sp|P50991|TCPD_HUMAN	7-4			not consistent with model	55	93	2188.21	730.412	3	-0.9	0.28	0.95	24.34
GEENLXDAQVK-AEKDNAEIR-a3-b3	sp|P50990|TCPQ_HUMAN	sp|Q99832|TCPH_HUMAN	8-7	34.1	57.6	apical domain-apical domain	273	250	2275.07	569.776	4	-0.3	0.32	0.7	24.25
IDDIRKPGESEE-LLDVVHPAAK-a6-b3	sp|P48643|TCPE_HUMAN	sp|Q99832|TCPH_HUMAN	5-7	11.6	79.6		535	70	2430.27	608.576	4	-1.3	0.39	0.67	24.2			Inter subunit	Intra subunit	Total
XIGIKK-DAKNK-a5-b1	sp|Q99832|TCPH_HUMAN	sp|P04264|K2C1_HUMAN	7-				198	439	1260.72	421.248	3	-1.2	0.3	0	23.89		Total	13	64	77
GEENLMDAQVK-AEKDNAEIR-a2-b3	sp|P50990|TCPQ_HUMAN	sp|Q99832|TCPH_HUMAN	8-7	32.8	154.9	apical domain-apical domain	272	250	2259.08	754.035	3	0.1	0.3	0.38	23.27		Distances can be extracted	13	63	76
GKATISNDGATILK-LXVELSK-a2-b4	sp|Q99832|TCPH_HUMAN	sp|P48643|TCPE_HUMAN	7-5	16.6	89.3		55	93	2204.21	735.743	3	-0.9	0.31	0.95	23.17		Fit model - unambiguous	5	55	60
KAALEKSLEDTK-KALDDMISTLK-a1-b4	sp|P35527|K1C9_HUMAN	sp|P49368|TCPG_HUMAN	-3				391	131	2547.38	637.853	4	-0.2	0.24	0.87	23.13		Fit model - allowing flexibility	5	8	13
																	Inconsistent with model	3	0	3
Intra subunit (64)																				3.94737	Error (%)
Id	Protein1	Protein2	CCT	Intra Ring [Å]	Inter Ring [Å]	Description	AbsPos1	AbsPos2	Mr	Mz	z	Error_rel[ppm]	TIC	deltaS	ld-Score
LIKGVIVDK-LEDTK-a3-b2	sp|P48643|TCPE_HUMAN	sp|P48643|TCPE_HUMAN	5	9.9			226	220	1569.93	524.319	3	0.3	0.52	0	34.79
LVKAER-FIEDR-a3-b3	sp|P40227|TCPZ_HUMAN	sp|P40227|TCPZ_HUMAN	6	10.6			261	268	1374.76	459.262	3	0	0.57	0	34.59
SVTLLIKGPNK-SETDTSLIR-a7-b2	sp|P40227|TCPZ_HUMAN	sp|P40227|TCPZ_HUMAN	6	5.4			377	201	2171.22	724.746	3	-0.1	0.5	0.46	34.07
VDNIIKAAPR-AGADEER-a6-b5	sp|P78371|TCPB_HUMAN	sp|P78371|TCPB_HUMAN	2	6.7			522	18	1823.95	608.99	3	-0.6	0.58	0	33.7
SVTLLIKGPNK-SETDTSLIR-a7-b4	sp|P40227|TCPZ_HUMAN	sp|P40227|TCPZ_HUMAN	6	5.9			377	203	2171.21	724.745	3	-2.4	0.54	0.37	33.59
FEEMIQQIK-YEKEK-a2-b3	sp|P48643|TCPE_HUMAN	sp|P48643|TCPE_HUMAN	5	6.8			286	282	1841.92	614.981	3	-1.7	0.53	0.71	33.21
VEGKVGGR-GVIVDK-a4-b5	sp|P48643|TCPE_HUMAN	sp|P48643|TCPE_HUMAN	5	12.2			214	231	1411.81	471.612	3	-2.1	0.47	0.75	32.26
XVQFEENGR-KEIDIKK-a5-b1	sp|P49368|TCPG_HUMAN	sp|P49368|TCPG_HUMAN	3	6.0			186	191	1979.01	495.761	4	-0.3	0.33	0.52	32.16
EALLSSAVDHGSDEVK-EATKAAR-a1-b4	sp|P78371|TCPB_HUMAN	sp|P78371|TCPB_HUMAN	2	6.6			139	135	2383.2	795.407	3	0.3	0.5	0.95	31.41
CQVFEETQIGGER-KYHNPK-a5-b1	sp|Q99832|TCPH_HUMAN	sp|Q99832|TCPH_HUMAN	7	29.4		flexible loop to flexible loop	349	231	2319.11	774.043	3	-0.6	0.48	0.54	30.96
DVDFELIK-VEGKVGGR-a5-b4	sp|P48643|TCPE_HUMAN	sp|P48643|TCPE_HUMAN	5	22.4			207	214	1759.95	587.656	3	-0.5	0.44	0.47	30.77
IACLDFSLQKTK-ESDITK-a10-b3	sp|P17987|TCPA_HUMAN	sp|P17987|TCPA_HUMAN	1	13.3			243	269	2096.08	699.701	3	-2	0.64	0.48	30.02
VAEIEHAEK-IKIFGSR-a5-b2	sp|P78371|TCPB_HUMAN	sp|P78371|TCPB_HUMAN	2	18.1			268	250	1826.01	609.676	3	-0.2	0.46	0.8	29.98
XVQFEENGR-KEIDIKK-a6-b1	sp|P49368|TCPG_HUMAN	sp|P49368|TCPG_HUMAN	3	4.5			187	191	1979.02	495.762	4	0.8	0.28	0.72	29.97
FSELTAEK-VEGKVGGR-a3-b4	sp|P48643|TCPE_HUMAN	sp|P48643|TCPE_HUMAN	5	34.8		intermediate domain to flexible loop	347	214	1705.9	569.641	3	-0.6	0.39	0	29.93
VDNIIKAAPR-AETAR-a6-b2	sp|P78371|TCPB_HUMAN	sp|P78371|TCPB_HUMAN	2	14.8			522	22	1623.9	406.984	4	-0.8	0.5	0.56	29.58
EGIVALR-IIELKR-a1-b5	sp|P40227|TCPZ_HUMAN	sp|P40227|TCPZ_HUMAN	6	8.1			308	278	1508.94	378.243	4	-0.5	0.58	0	29.56
FEEXIQQIK-YEKEK-a3-b3	sp|P48643|TCPE_HUMAN	sp|P48643|TCPE_HUMAN	5	9			287	282	1857.92	465.487	4	-0.9	0.35	0.68	29.5
GTVLIKTAEELXNFSK-GEENLXDAQVK-a6-b3	sp|P50990|TCPQ_HUMAN	sp|P50990|TCPQ_HUMAN	8	18.4			260	273	3026.49	757.632	4	0.4	0.36	0.4	29.34
FSELTAEK-VEGKVGGR-a7-b4	sp|P48643|TCPE_HUMAN	sp|P48643|TCPE_HUMAN	5	24.6			351	214	1705.9	569.641	3	-1	0.46	0.54	28.62
DIEREDIEFICK-DIKIVK-a5-b3	sp|P50991|TCPD_HUMAN	sp|P50991|TCPD_HUMAN	4	11.8			331	209	2262.19	566.556	4	-0.8	0.47	0.62	28.55
DVDFELIK-LEDTKLIK-a5-b5	sp|P48643|TCPE_HUMAN	sp|P48643|TCPE_HUMAN	5	18.2			207	223	1918.07	640.364	3	0.5	0.45	0.59	28.32
KGESQTDIEITR-EEDFTR-a1-b3	sp|P49368|TCPG_HUMAN	sp|P49368|TCPG_HUMAN	3	9.8			249	263	2153.02	718.681	3	-2.5	0.31	0.16	28.15
GGNKXIIEEAK-LMVELSK-a4-b4	sp|P48643|TCPE_HUMAN	sp|P48643|TCPE_HUMAN	5	19.0			392	93	2005.06	502.272	4	-1.2	0.41	0.94	27.9
IACLDFSLQKTK-ESDITK-a10-b1	sp|P17987|TCPA_HUMAN	sp|P17987|TCPA_HUMAN	1	9.6			243	267	2096.08	699.701	3	-1.6	0.67	0.5	27.85
VEGKVGGR-LEDTK-a4-b3	sp|P48643|TCPE_HUMAN	sp|P48643|TCPE_HUMAN	5	11.2			214	221	1386.75	463.256	3	-0.6	0.46	0	27.55
TSIXSKQYGNEVFLAK-AVDDGVNTFK-a6-b4	sp|P50990|TCPQ_HUMAN	sp|P50990|TCPQ_HUMAN	8	10			171	394	2877.42	720.363	4	-0.8	0.35	0.42	27.53
ANEVISKLYAVHQEGNK-FAEAFEAIPR-a7-b6	sp|P50990|TCPQ_HUMAN	sp|P50990|TCPQ_HUMAN	8	12.8			466	446	3030.55	758.647	4	-0.3	0.51	0.79	26.99
LPIGDVATQYFADR-AEKDNAEIR-a5-b3	sp|Q99832|TCPH_HUMAN	sp|Q99832|TCPH_HUMAN	7	12.5			297	250	2591.3	864.773	3	-0.8	0.43	0.4	26.95
VDNIIKAAPR-AGADEER-a6-b4	sp|P78371|TCPB_HUMAN	sp|P78371|TCPB_HUMAN	2	5.7			522	17	1823.95	456.996	4	1.5	0.49	0.27	26.79
VEGKVGGR-LEDTK-a4-b2	sp|P48643|TCPE_HUMAN	sp|P48643|TCPE_HUMAN	5	11.2			214	220	1386.75	463.258	3	2.8	0.35	0	26.59
VAEIEHAEK-IKIFGSR-a8-b2	sp|P78371|TCPB_HUMAN	sp|P78371|TCPB_HUMAN	2	12.9			271	250	1826.01	609.679	3	5	0.39	0.61	26.12
MVQFEENGR-KEIDIKK-a6-b1	sp|P49368|TCPG_HUMAN	sp|P49368|TCPG_HUMAN	3	4.5			187	191	1963.03	491.765	4	4.2	0.3	0.55	25.66
EKFEEXIQQIK-ALQKYEK-a1-b4	sp|P48643|TCPE_HUMAN	sp|P48643|TCPE_HUMAN	5	6.7			283	279	2298.19	767.071	3	-1.7	0.2	0.56	25.64
MVQFEENGR-KEIDIKK-a5-b1	sp|P49368|TCPG_HUMAN	sp|P49368|TCPG_HUMAN	3	6			186	191	1963.02	491.762	4	-2.4	0.31	0.49	24.94
FTFIEK-IIELKR-a5-b5	sp|P40227|TCPZ_HUMAN	sp|P40227|TCPZ_HUMAN	6	20.8			364	278	1535.9	384.984	4	-1.8	0.41	0	24.93
CAXTALSSKLISQQK-GGAEQFXEETER-a9-b4	sp|Q99832|TCPH_HUMAN	sp|Q99832|TCPH_HUMAN	7	14.7			166	379	3061.41	766.362	4	-0.1	0.33	0.8	23.88
IADGYEQAAR-KPGESEE-a3-b1	sp|P48643|TCPE_HUMAN	sp|P48643|TCPE_HUMAN	5	26.0		equatorial domain to flexible loop	135	535	1848.85	617.29	3	-1.9	0.27	0	22.82
KGESQTDIEITR-EEDFTR-a1-b1	sp|P49368|TCPG_HUMAN	sp|P49368|TCPG_HUMAN	3	14.5			249	261	2153.02	539.263	4	-0.4	0.18	0.38	22.79
IDDIRKPGESEE-IDDIRKPGESEE-a6-b9	sp|P48643|TCPE_HUMAN	sp|P48643|TCPE_HUMAN	5	5.9			535	538	2755.31	689.835	4	-1.7	0.28	0.64	22.74
FSELTAEK-LEDTKLIK-a7-b5	sp|P48643|TCPE_HUMAN	sp|P48643|TCPE_HUMAN	5	29.3		intermediate domain to flexible loop	351	223	1864.02	622.348	3	0.4	0.41	0.58	22.55
VDNIIKAAPR-EAESLIAK-a6-b3	sp|P78371|TCPB_HUMAN	sp|P78371|TCPB_HUMAN	2	21.9			522	114	1937.09	485.281	4	-0.9	0.24	0.44	22.54
GGNKMIIEEAKR-LMVELSK-a4-b4	sp|P48643|TCPE_HUMAN	sp|P48643|TCPE_HUMAN	5	27.0		intermediate to equatorial domain	392	93	2145.16	537.299	4	0.1	0.35	0.94	22.5
GASKEILSEVER-EIQVQHPAAK-a4-b1	sp|P49368|TCPG_HUMAN	sp|P49368|TCPG_HUMAN	3	25.3		intermediate to equatorial domain	381	69	2418.28	605.578	4	-2.5	0.3	0.7	22.02
EGAKHFSGLEEAVYR-ELAQTTR-a4-b1	sp|P50990|TCPQ_HUMAN	sp|P50990|TCPQ_HUMAN	8	24.8			20	38	2491.24	623.819	4	-0.8	0.18	0.64	21.97
ALQKYEKEK-FEEXIQQIK-a4-b3	sp|P48643|TCPE_HUMAN	sp|P48643|TCPE_HUMAN	5	12.8			279	287	2298.19	460.647	5	0.6	0.31	0.69	21.91
GPNKHTLTQIK-XLVSGAGDIK-a4-b8	sp|P40227|TCPZ_HUMAN	sp|P40227|TCPZ_HUMAN	6	12.0			381	53	2223.2	556.808	4	-1.3	0.3	0.74	21.8
LIKGVIVDK-FSELTAEK-a3-b3	sp|P48643|TCPE_HUMAN	sp|P48643|TCPE_HUMAN	5	28.2		flexible loop to flexible loop	226	347	1889.09	473.28	4	1	0.19	0.26	21.6
EKFEEXIQQIK-ALQKYEK-a2-b6	sp|P48643|TCPE_HUMAN	sp|P48643|TCPE_HUMAN	5	5.3			284	281	2298.19	575.555	4	-1	0.4	0.94	21.59
EALLSSAVDHGSDEVK-LKGSGNLEAIHIIK-a13-b2	sp|P78371|TCPB_HUMAN	sp|P78371|TCPB_HUMAN	2	11.1			151	191	3129.67	783.424	4	-0.2	0.36	0.59	21.27
KQQISLATQMVR-VAIEHLDK-a1-b7	sp|P48643|TCPE_HUMAN	sp|P48643|TCPE_HUMAN	5	12.3			514	149	2307.27	770.098	3	-0.7	0.22	0.48	21.15
GGAEQFXEETER-LISQQKAFFAK-a8-b6	sp|Q99832|TCPH_HUMAN	sp|Q99832|TCPH_HUMAN	7	14.1			383	172	2660.29	666.079	4	-1.5	0.21	0	21.13
IDDIRKPGESEE-KPGESEE-a3-b1	sp|P48643|TCPE_HUMAN	sp|P48643|TCPE_HUMAN	5	7.8			532	535	2142.99	715.339	3	0.4	0.26	0.92	21.05
IDDIRKPGESEE-KPGESEE-a2-b1	sp|P48643|TCPE_HUMAN	sp|P48643|TCPE_HUMAN	5	11.4			531	535	2142.99	536.756	4	0.3	0.22	0.77	20.94
LIKGVIVDK-FSELTAEK-a3-b7	sp|P48643|TCPE_HUMAN	sp|P48643|TCPE_HUMAN	5	20.9			226	351	1889.09	630.703	3	-0.9	0.31	0	20.93
IDDIRKPGESEE-KPGESEE-a6-b4	sp|P48643|TCPE_HUMAN	sp|P48643|TCPE_HUMAN	5	5.9			535	538	2142.99	715.339	3	0.3	0.31	0.39	20.93
EAVAXESYAKALR-EAESLIAK-a10-b1	sp|P78371|TCPB_HUMAN	sp|P78371|TCPB_HUMAN	2	7.5			441	112	2295.18	574.802	4	-0.9	0.39	0.84	20.02
EKFEEXIQQIK-ALQKYEK-a4-b4	sp|P48643|TCPE_HUMAN	sp|P48643|TCPE_HUMAN	5	11.4			286	279	2298.19	575.555	4	-1.6	0.2	0.87	19.64
ALQKYEKEK-FEEMIQQIK-a4-b3	sp|P48643|TCPE_HUMAN	sp|P48643|TCPE_HUMAN	5	12.8			279	287	2282.2	571.557	4	-0.7	0.25	0.81	19.49
KIIELKR-FTFIEK-a6-b5	sp|P40227|TCPZ_HUMAN	sp|P40227|TCPZ_HUMAN	6	20.8			278	364	1664	555.674	3	-3.1	0.31	0	18.9
QADLYISEGLHPR-TLNPKAEVAR-a3-b5	sp|P40227|TCPZ_HUMAN	sp|P40227|TCPZ_HUMAN	6			one residue not in model	107	10	2577.36	645.347	4	-3	0.27	0.38	18.83
GGNKXIIEEAK-KPGESEE-a4-b6	sp|P48643|TCPE_HUMAN	sp|P48643|TCPE_HUMAN	5	33.5		intermediate to N-terminus	392	540	1960.94	654.656	3	1.4	0.18	0	18.77
GTVLIKTAEELMNFSK-GEENLXDAQVK-a6-b2	sp|P50990|TCPQ_HUMAN	sp|P50990|TCPQ_HUMAN	8	15.7			260	272	3010.51	753.634	4	2.4	0.24	0.6	18.66
GSGNLEAIHIIKK-GATQQILDEAER-a12-b11	sp|P78371|TCPB_HUMAN	sp|P78371|TCPB_HUMAN	2	6.4			203	387	2690.43	673.615	4	-2	0.45	0.61	18.51
Red = contains contaminants
Green = less than 25 Å
Blue = above 25 Å within a flexible domain
