# Supplementary material for: Native mass spectrometry analyses of chaperonin complex TRiC/CCT reveal subunit N-terminal processing and re-association patterns
Source: Sci Rep. 2021 Jun 22;11:13084. doi: 10.1038/s41598-021-91086-6 (PMC8219831; doi:10.1038/s41598-021-91086-6)
Supplement: Supplementary file 5 — Supplementary Information 5. [file 41598_2021_91086_MOESM5_ESM.xlsx]

## Sheet: Sheet1
Masses and N-terminal modifications of recombinant hTRiC subunits.
Compared to previously reported N-terminal modifications identified from cell extracts
Fully consistent with data (human) or prediction (yeast)
Partially consistent with data (human) or prediction (yeast); remainder inconclusive
Inconsistent with data (human) or prediction (yeast)
Not determined or only internal truncations detected
Subunit	H. sapiens N-terminus	Calculated unmodified mass	Measured mass (denatured intact MS)	Measured mass (native MS)	N-terminal modification(s)	Mass error (Da)
CCT1-CBP	MEG…	63691.8	63737.5	63732.1	Acetylation	-1.74056
CCT1	MEG…	60343	60384.1	60384.5	Acetylation	-0.51056
CCT2	MAS…	57487.7	57396.8	57397.5	Methionine loss, acetylation	-1.13008
CCT3	MMG…	60533.4	60576.1	60574.9	Acetylation	-0.47056
CCT3	MMG…	60533.4	60270.6	60269.6	2 x Methionine loss	-1.67903
CCT4	MPE…	57923.7	57791.1	57791.8	Methionine loss	-0.849515
CCT5	MAS…	59670.5	59581	59580.5	Methionine loss, acetylation	-0.970075
CCT6	MAA…	58083.7	57994.2	57994.3	Methionine loss, acetylation	-0.370075
CCT7	MMP…	59366.1	Not measured by this method	59103	2 x Methionine loss	-0.97903
CCT7	MMP…	59366.1	Not measured by this method	59407.7	Acetylation	-0.37056
CCT7-HIS	MMP…	60564.2	60295.6	Not measured by this method	2 x Methionine loss	-6.519
CCT7-HIS	MMP…	60564.2	60603.5	Not measured by this method	Acetylation	-2.71056
CCT8	MAL…	59620	59529.5	59529.4	Methionine loss, acetylation	-1.60007
Notes:
The intact mass spectrum of His-tagged CCT7 is shown in Figure 1 and was slightly less precise than other monomer measurements. It corresponded to the two modified states described, which were then also identified for untagged CCT7 in all native MS experiments.
CCT6 contained substitution S528F. The mass of N-terminally processed WT CCT6 will be slightly different. CCT6 corresponds to CCT6A; the testis-specific paralog CCT6B also begins with MAA at the N-terminus.
	Previously identified modification(s) in cultured human cells					Previously identified modification(s) in mouse skin tissue
Subunit	Helbig et al. 2010	Arnesen et al. 2009	Yeom et al. 2017		M. musculus N-terminus	auf dem Keller et al. 2013
CCT1	Acetylation	Acetylation	Acetylation		MEG…	Not determined
CCT2	Methionine loss, acetylation	Methionine loss, acetylation	Acetylation; Methionine loss, acetylation		MAS…	Methionine loss, acetylation
CCT3	Acetylation	Acetylation, with and without methionine loss	Acetylation		MMG…	Not determined
CCT4	Methionine and proline loss, acetylation	Methionine loss	Methionine loss		MPE…	Only internal truncations detected
CCT5	Methionine loss, acetylation	Methionine loss, acetylation	Methionine loss, acetylation		MAS…	Methionine loss, acetylation
CCT6	Not determined	Methionine loss, acetylation	Methionine loss, acetylation		MAA…	Methionine loss, acetylation
CCT7	Acetylation	Acetylation	Acetylation		MMP…	Not determined
CCT8	Not determined	Not determined	Methionine loss, acetylation		MAL…	Not determined
				Previously identified modification(s) in S. cerevisiae
Subunit	S. cerevisiae N-terminus	Predicted modification(s)	Sun et al. 2020	Arnesen et al. 2009	Van Damme et al. 2012
CCT1	MSQ…	Methionine loss, acetylation	Methionine loss, acetylation	Methionine loss, acetylation	Methionine loss, acetylation
CCT2	MSV…	Methionine loss, acetylation	Methionine loss, acetylation	Methionine loss, acetylation	Methionine loss, acetylation
CCT3	MQA…	Acetylation	Acetylation	Acetylation	Acetylation
CCT4	MSA…	Methionine loss, acetylation	Methionine loss, acetylation	Not determined	Methionine loss, acetylation
CCT5	MAA…	Methionine loss, acetylation	Methionine loss, acetylation	Methionine loss, acetylation	Not determined
CCT6	MSL…	Methionine loss, acetylation	Methionine loss, acetylation	Methionine loss, acetylation	Methionine loss, acetylation
CCT7	MNF...	Acetylation	Acetylation	Acetylation	Only internal truncations detected
CCT8	MSL…	Methionine loss, acetylation	Not determined	Methionine loss, acetylation	Not determined
Reference	Title
Arnesen et al. 2009	Proteomics analyses reveal the evolutionary conservation and divergence of N-terminal acetyltransferases from yeast and humans
Helbig et al. 2010	Profiling of the N-acetylated protein termini provides in-depth insights into the N-terminal nature of the proteome
Sun et al. 2020	Comprehensive analysis of protein N-terminome by guanidation of terminal amines
Van Damme et al. 2012	N-terrminal acetylome analyses and functional insights of the N-terminal acetyltransferase NatB
Yeom et al. 2017	Comprehensive analysis of human protein N-termini enables assessment of various protein forms
auf dem Keller et al. 2013	Systems-level analysis of proteolytic events in increased vascular permeabiilty and complement activation in skin inflammation
