# Supplementary material for: Native mass spectrometry analyses of chaperonin complex TRiC/CCT reveal subunit N-terminal processing and re-association patterns
Source: Sci Rep. 2021 Jun 22;11:13084. doi: 10.1038/s41598-021-91086-6 (PMC8219831; doi:10.1038/s41598-021-91086-6)
Supplement: Supplementary file 6 — Supplementary Information 6. [file 41598_2021_91086_MOESM6_ESM.xlsx]

## Sheet: TRiC CCT1-CBP Solution MS
Annotation	riBAQ_average	riBAQ rep 1	riBAQ rep 2	Unique peptides rep 1	Unique peptides rep 2	Unique sequence coverage [%] rep 1	Unique sequence coverage [%] rep 2	Majority protein IDs	Score rep 1	Score rep 2	Intensity rep 1	Intensity rep 2
hsCCT6	17.0859	26.1966	7.97519	33	15	66.2	37.9	hsCCT6	323.31	323.31	1598700000	1663100000
hsCCT5	13.9506	9.85212	18.049	40	29	75.2	62.6	hsCCT5	323.31	323.31	763110000	4777000000
hsCCT1CBP	13.384	17.295	9.473	30	21	66.7	44.4	hsCCT1-CBP	323.31	323.31	1339600000	2507300000
hsCCT2	12.7324	12.4305	13.0343	35	21	70.2	51.9	hsCCT2	323.31	323.31	933660000	3345200000
hsCCT7	11.3407	8.89269	13.7886	33	20	67.6	50.1	hsCCT7	323.31	323.31	647050000	3428300000
hsCCT4	9.77168	8.01334	11.53	29	21	69.5	53.5	hsCCT4	323.31	323.31	583070000	2866700000
hsCCT3	8.77289	7.0096	10.5362	36	20	65.1	41.5	hsCCT3	290.1	323.31	510060000	2619600000
hsCCT8	6.80919	4.83425	8.78413	41	22	81.7	52.3	hsCCT8	323.31	323.31	408490000	2536300000
Tubulin beta chain	2.3548	2.69311	2.01649	2	6	4.2	19	Tni20G03660;Tni15G06480;Tni27G00100	239.77	323.31	126430000	323460000
Calmodulin	0.649882	0.399219	0.900544	4	4	44.3	24.8	Tni29G00860;Tni23G00280	34.29	28.4	8433500	65004000
Tubulin alpha-1 chain	0.502806	0.678295	0.327317	15	5	47.6	13.3	Tni27G00740;Tni01G00970;Tni09G04270	149.78	36.535	33434000	55128000
T-complex protein 1 subunit delta	0.442958	0.196672	0.689245	12	9	34.9	25.5	XP_026732337.1	107.91	130.58	13849000	165840000
T-complex protein 1 subunit epsilon	0.421815	0.204358	0.639272	5	8	13.1	15.9	XP_026742117.1	36.937	172.07	14870000	158940000
T-complex protein 1 subunit beta	0.418363	0.248461	0.588265	12	10	32.3	22.4	XP_026747145.1	98.415	104.27	18662000	150980000
70 kDa heat shock protein	0.285495	0.327772	0.243218	16	8	39.4	19.2	Tni09G04190	165.56	67.479	25389000	64373000
T-complex protein 1 subunit theta	0.249336	0.126295	0.372377	9	9	17.8	16.7	XP_026734074.1	64.198	87.415	10968000	110500000
T-complex protein 1 subunit eta	0.197097	0.18211	0.212085	8	6	20.2	13.8	XP_026745929.1	77.246	46.208	14106000	56133000
T-complex protein 1 subunit alpha	0.174462	0.172984	0.175939	6	4	17.1	7	XP_026732026.1	57.231	48.942	12587000	43745000
T-complex protein 1 subunit zeta	0.164257	0.126478	0.202036	10	5	30.1	9.6	XP_026731291.1	78.798	30.062	9499700	51854000
T-complex protein 1 subunit gamma	0.157784	0.0491094	0.266459	6	8	12.6	17.9	XP_026741000.1	39.35	98.451	3919300	72660000
Elongation factor 2	0.0683477	0.0271007	0.109595	5	2	9.7	12.8	Tni19G05460	32.919	11.664	2926100	3516000
Heat shock 70 kDa protein 5	0.0401546	0.0095769	0.0707324	3	5	6.1	8.8	Tni15G00640	21.443	30.819	696840	17586000
Elongation factor 1-alpha	0.0251177	0.034311	0.0159245	3	2	8.6	5.5	Tni05G05780;Tni15G04560	17.883	12.356	2335500	3703900
tTRiC abundance (%)	2.22607
hTRiC abundance (%)	93.8473
Total tubulin abundance (%)	2.85761
Maximum TRiC containing tubulin (%)	47.5904

## Sheet: TRiC CCT1-CBP Native Gel MS
Annotation	riBAQ	Unique peptides	Unique sequence coverage [%]	Majority protein IDs	Score	Intensity
hsCCT2	17.2525	37	80.5	hsCCT2	323.31	486690000
hsCCT1CBP	15.0631	31	68.2	hsCCT1CBP	323.31	438200000
hsCCT3	14.3735	38	64.8	hsCCT3	323.31	392790000
hsCCT6	13.9878	26	53.8	hsCCT6	323.31	320600000
hsCCT4	10.1065	29	64.2	hsCCT4	323.31	276190000
hsCCT5	8.42851	38	76.3	hsCCT5	319.51	245200000
hsCCT8	8.15933	34	69.1	hsCCT8	323.31	258940000
hsCCT7	7.88572	34	65.6	hsCCT7	323.31	215500000
T-complex protein 1 subunit delta	0.863372	14	44.5	XP_026732337.1	141.31	22833000
T-complex protein 1 subunit eta	0.69239	12	30.5	XP_026745929.1	151.46	20143000
T-complex protein 1 subunit beta	0.677813	15	41.4	XP_026747145.1	194.26	19121000
T-complex protein 1 subunit alpha	0.584002	16	42.6	XP_026732026.1	202.76	15960000
T-complex protein 1 subunit zeta	0.476453	9	23	XP_026731291.1	102.47	13441000
T-complex protein 1 subunit theta	0.433926	10	31.6	XP_026734074.1	117.09	14154000
Tubulin alpha-1 chain	0.332435	5	19.8	Tni27G00740;Tni09G04270;Tni01G00970	56.429	6154200
Tubulin beta chain	0.314433	4	11.2	Tni20G03660;Tni20G03670;Tni15G06480	66.85	5543700
T-complex protein 1 subunit epsilon	0.240325	9	26.2	XP_026742117.1	64.064	6567600
T-complex protein 1 subunit gamma	0.12799	9	24.2	XP_026747145.1	64.847	3836400
tTRiC abundance (%)	4.09627
hTRiC abundance (%)	95.2569
Total tubulin abundance (%)	0.646868
Maximum TRiC containing tubulin (%)	10.4173

## Sheet: TRiC CCT6-GFP Native Gel MS
Annotation	riBAQ	Unique peptides	Unique sequence coverage [%]	Majority protein IDs	Score	Intensity
hsCCT6-GFP	17.0091	21	88.8	hsCCT6-GFP	136.47	1202600000
hsCCT2	13.5279	60	89.7	hsCCT2	323.31	3060700000
hsCCT1	13.3264	60	91.7	hsCCT1	323.31	2920900000
hsCCT3	11.2508	54	80.6	hsCCT3	216.64	2465900000
hsCCT4	11.245	55	84.8	hsCCT4	269.1	2464700000
hsCCT7	10.8121	52	78.6	hsCCT7	323.31	2369800000
hsCCT8	10.539	65	91	hsCCT8	276.33	2682500000
hsCCT5	8.01943	65	84.3	hsCCT5	230.14	1871100000
Tubulin beta chain	1.59993	3	6.9	Tni20G03670	210.88	463800000
Tubulin alpha-1 chain	0.519905	15	49.6	Tni27G00740;Tni09G04270;Tni01G00970	85.703	77193000
T-complex protein 1 subunit eta	0.388737	12	29.2	XP_026745929.1	69.854	90699000
T-complex protein 1 subunit alpha	0.343322	13	28.5	XP_026732026.1	76.247	75250000
T-complex protein 1 subunit epsilon	0.317751	9	29.2	XP_026742117.1	43.925	69645000
T-complex protein 1 subunit beta	0.287144	19	39.4	XP_026747145.1	76.441	64967000
T-complex protein 1 subunit zeta	0.182736	14	37.5	XP_026731291.1	75.723	41344000
T-complex protein 1 subunit delta	0.164278	14	44.2	XP_026732337.1	36.119	34846000
T-complex protein 1 subunit theta	0.151789	16	28.6	XP_026734074.1	34.687	39707000
Unknown protein	0.0867598	2	4.5	Tni04G04030	1.2277	9201300
T-complex protein 1 subunit gamma	0.0758565	12	24.8	XP_026747145.1	31.025	18235000
Mitochondrial ADP/ATP carrier protein	0.0628868	10	33	Tni30G02530	14.051	10227000
Programmed cell death protein 5-like protein	0.0390548	2	16.2	Tni11G02820	5.4071	2209000
Tubulin beta-1 chain	0.0359304	3	11.4	Tni20G03660	10.307	5080700
Phosducin-like protein	0.0111521	2	7.8	Tni11G04880	3.2978	1261600
Heat shock protein 90	0.00297256	2	3.7	Tni27G01600	2.9234	672560
tTRiC abundance (%)	1.91161
hTRiC abundance (%)	95.7298
Total tubulin abundance (%)	2.15576
Maximum TRiC containing tubulin (%)	35.3254
