# Supplementary material for: Native mass spectrometry analyses of chaperonin complex TRiC/CCT reveal subunit N-terminal processing and re-association patterns
Source: Sci Rep. 2021 Jun 22;11:13084. doi: 10.1038/s41598-021-91086-6 (PMC8219831; doi:10.1038/s41598-021-91086-6)
Supplement: Supplementary file 7 — Supplementary Information 7. [file 41598_2021_91086_MOESM7_ESM.xlsx]

## Sheet: Native MS dimers
Data file	20190703_QE3_TRiC1_new_ATP_25DMSO				Data file	20190703_QE3_TRiC1_new_ATP_25MEOH
M/z range processed	5500-7200				M/z range processed	4650-6300
Subtraction applied	5, Line				Subtraction applied	5, Line
Mass sampling	0.2 Da				Mass sampling	0.2 Da
Detection threshold	0.015				Detection threshold	0.015
Measured mass	Assignment	Rel Intensity	Mass error		Measured mass	Assignment	Rel Intensity	Mass error			Dimer masses
114802	CCT2-CCT2	3.84	6.8		115196	CCT2-CCT4*	2.61	7.1													Measured mass	CCT
115197	CCT2-CCT4*	1.77	7.9		115587	CCT4-CCT4	6.4	3.2												119059	59529.4	8
115581	CCT4-CCT4	2	-2.4		115789	CCT4-CCT6	3.69	3.3											118815	118937	59407.7	7
115791	CCT4-CCT6	3.98	4.7		115993	CCT6-CCT6	3.45	4.2										118206	118511	118632	59103	7
115986	CCT6-CCT6	3	-2.8		116982	CCT2-CCT5*	9.53	4									115989	117097	117402	117524	57994.3	6
116922	CCT2-CCT8	3.9	-5.1		117375	CCT4-CCT5	21.37	3.1								119161	117575	118684	118988	119110	59580.5	5
116981	CCT2-CCT5*	12.77	3.2		117525	CCT6-CCT8*	1.71	1.3							115584	117372	115786	116895	117200	117321	57791.8	4
117376	CCT4-CCT5	15.28	3.5		117579	CCT5-CCT6	8.21	4						120539	118061	119850	118264	119373	119677	119799	60269.6	3
117521	CCT6-CCT8*	2.23	-2.9		118067	CCT3-CCT4	3.38	5.4					121150	120844	118367	120155	118569	119678	119983	120104	60574.9	3
117580	CCT5-CCT6	10.49	5		118269	CCT3-CCT6*	1.9	5.5				114795	117972	117667	115189	116978	115392	116500	116805	116927	57397.5	2
118067	CCT3-CCT4	4.16	5.6		118374	CCT3-CCT4	2.37	7.5			127464	121130	124307	124002	121524	123313	121726	122835	123140	123262	63732.1	1CBP
118268	CCT3-CCT6*	2.53	4.5		118690	CCT5-CCT7*	5.03	6.3		Measured mass	63732.1	57397.5	60574.9	60269.6	57791.8	59580.5	57994.3	59103	59407.7	59529.4
118376	CCT3-CCT4	1.5	9.5		118879		6.76			CCT	1CBP	2	3	3	4	5	6	7	7	8
118826	CCT7-CCT7	1.61	10.4		118998	CCT5-CCT7*	2.89	9.4
118876		3.7			119163	CCT5-CCT5	100	1.8
118978	CCT5-CCT7*	2.09	-10.2		119406		2.91
119060	CCT8-CCT8	15	0.8		119856	CCT3-CCT5	9.3	5.7
119163	CCT5-CCT5	100	2.2		120168	CCT3-CCT5	6.33	12.2
119406		2.1			121793		6.04
119582		1.71			123321	CCT1-CCT5	1.87	8.2
119854	CCT3-CCT5	9.21	4.3
120168	CCT3-CCT5	12.12	12.4
120543	CCT3-CCT3	1.5	3.4
121734	CCT1-CCT6	5.85	7.4
121793		18.93
124316	CCT1-CCT3*	1.61	9.4
125189		3.46
*Canonical
Not assigned
Estimated intensity of monomer contribution subtracted
		DMSO	MeOH
% Canonical by assignment		30	35.7143
% Canonical by abundance		10.6265	12.4553
% CCT1		1.72334	0.492002
% CCT2		6.034	3.19406
% CCT3		7.8844	6.12503
% CCT4		7.08972	12.1606
% CCT5		60.5156	69.5985
% CCT6		7.17982	5.89613
% CCT7		1.22667	2.08377
% CCT8		8.34642	0.449905

## Sheet: Denatured intact MS dimers
Masses assigned as CCT dimers by denatured intact MS (Figure 1e)
Fraction containing subunit	Mass +/- St Dev (Da)	Dimer assignment	Error (Da)
CCT2 and CCT4	114800.9 +/- 9	CCT2-CCT2	5.3
CCT2 and CCT4	115197.3 +/- 2.6	CCT2-CCT4	7.6
CCT2 and CCT4	115589.4 +/- 8.8	CCT4-CCT4	5.6
CCT4	115587.7 +/- 7.5	CCT4-CCT4	3.9
CCT5	119167.6 +/- 5.5	CCT5-CCT5	0.8
